# Supplementary material for: Animal Welfare Problems in Sheep Farming: A Current Overview for Germany Based on Surveys of Veterinary Offices and the Evaluation of Publicly Accessible Court Cases
Source: Animals (Basel). 2025 Jul 17;15(14):2116. doi: 10.3390/ani15142116 (PMC12291943; doi:10.3390/ani15142116)
Supplement: Supplementary file 1 [file animals-15-02116-s001.zip]

Archive with 1 entries (1 files):
- animals-3713143-supplementary.pdf
